# Supplementary material for: The Role of β3-Adrenergic Receptors in Cold-Induced Beige Adipocyte Production in Pigs
Source: Cells. 2024 Apr 19;13(8):709. doi: 10.3390/cells13080709 (PMC11049327; doi:10.3390/cells13080709)
Supplement: Supplementary file 1 [file cells-13-00709-s001.zip]

Archive with 3 entries (3 files):
- Supplementary Files/Table-S1.xlsx
- Supplementary Files/Table-S2.xlsx
- Supplementary Files/Table-S3.xlsx
