# Supplementary material for: The Role of β3-Adrenergic Receptors in Cold-Induced Beige Adipocyte Production in Pigs
Source: Cells. 2024 Apr 19;13(8):709. doi: 10.3390/cells13080709 (PMC11049327; doi:10.3390/cells13080709)
Supplement: Supplementary file 1 [file cells-13-00709-s001.zip › Supplementary Files/Table-S1.xlsx]

## Sheet: Sheet1
Gene	Primer sequences(5'-3')
β-actin	CACGCCATCCTGCGTCTGGA
	AGCACCGTGTTGGCGTAGAG
ADRB1	CCTGGTGTCCTTCCTGC
	TTCTTCACCTGCTTCTGGG
ADRB2	GCCTTATCTCCTTCTTACCCATTA
	CGTAGCCCACCCAGTTTAGC
ADRB3	ACCGCCAGCATCGAAACC
	ATGATAGGAGCGAACGACACC
PPARγ	GCCATTCGCATCTTTCAGGG
	CGTGGACGCCATACTTTAGGA
CEBPα	ACACGGTGCGTCTAAGATGAG
	TCGGAGCGGTGAGTTTGC
FABP4	GGTGTCACGGCTACCAGAA
	AAATCATTACATCGCCTTAT
PGC1α	CACACAATCGCAGTCGC
	TTGTTGCCGTGGGTCC
UCP3	CTTCGCCTCCATCCGC
	GCATCCATCGTCCCGCT
Dio2	CCCGAAGGAAGCAACAAC
	GCTGGCTAGTGAAAGGAGGT
CIDEA	GGCTCACAAGTGGATAGGGG
	AGATGAAGAGGAAGCATGGAAGT
COX7A1	GGAACCGCTTGGAGAAC
	TTGTGAGGGAAGGAGGC
EBF2	GCCGAGTTCTCCTGACA
	TTGGGCTAATGGCTTTG
PDK4	AGTTCCTACAATGGCACAA
	TTCCCAAGACAACAATCAC
TMEM26	GACCGAGGTGAAGAAGG
	CAAATATGGCTGGTGAAA
LEP	GAGTCCAGGATGACACCAAA
	GGAGCCCAGGGATGAAG
ADCY5	CTGAACGGCGACTACGAG
	AGGAAGACGAGCGAGGC
ADIPOQ	GCTGGATGGCGGGTAT
	ACTGAATGCTGAACGGTAG
HOXC8	ACAAAGGCGGCGAGTC
	CACGGGTTCTGCTGGTAG
HOXC9	CGGCAGCAAGCACAAAGA
	TTCTCCAGTTCCAGCGTCTG
CyclinB	GGTGTCACTGCCATGTTTATT
	CATTTCCATCTGCCTGATTTG
CyclinD	CCTGGAGCCCGTGAAA
	GGAGTTGTCGGTGTAGATGC
CyclinE	GAAGGAAAGGGATGCGAAG
	TATTGTCCCAAGGCTGATTG
CDK4	GCCCTCAAGAGCGTAAGA
	GCAGTGGCACAGACATCC
p21	CCCCTGGAGGGTGACTT
	CGGCGTTTGGAGTGGTA
BCL2	CTTTGCCGAGATGTCCAGC
	TCCACAGGGCGATGTTGTC
BAX	CCGAAATGTTTGCTGACG
	AGCCGATCTCGAAGGAAGT
CASPASE3	ACTGTGGGATTGAGACGG
	GGAATAGTAACCAGGTGCTG
CASPASE9	GCCTCGCTCTGGGATGCTCT
	CCCGCTTTGTTGCTTGTCTACTG
apaf-1	TCCCGCTTAGTTGTCCG
	CATCCTCGTGAGCCTTG
β-globin	TGTCCAATGCCGATGCC
	GCGAGCCAGAACAACCAC
mtCox2	TATTGCCCTTCCATCATTAC
	TGTTTGGTTTAGTCGTCCTG
mtND1	GGCACATCCTCAATCTCCAT
	GATTAGAGGGTAGGGTATTGGTAG
