# Supplementary material for: The Role of β3-Adrenergic Receptors in Cold-Induced Beige Adipocyte Production in Pigs
Source: Cells. 2024 Apr 19;13(8):709. doi: 10.3390/cells13080709 (PMC11049327; doi:10.3390/cells13080709)
Supplement: Supplementary file 1 [file cells-13-00709-s001.zip › Supplementary Files/Table-S2.xlsx]

## Sheet: Sheet1
Gene	Primer sequences(5'-3')	Restriction sites
pcDNA3.1(+)	CTAGAGAACCCACTGCTTAC
	TAGAAGGCACAGTCGAGG
ADRB1	AAGCTTATGGGCGCGGGGGC	Hind3
	GAATTCCTACACCTTGGATTCCGAGGC	EcoR1
ADRB2	AAGCTTATGGGGCAGCCCGGGA	Hind3
	GAATTCTCACAGCATGGAGTCATTTGTACTAC	EcoR1
ADRB3	AAGCTTATGGCTCCGTGGCCTCAAG	Hind3
	GAATTCTCAAGGCCTAAAAAGTCCCCAG	EcoR1
