# Supplementary material for: The Role of β3-Adrenergic Receptors in Cold-Induced Beige Adipocyte Production in Pigs
Source: Cells. 2024 Apr 19;13(8):709. doi: 10.3390/cells13080709 (PMC11049327; doi:10.3390/cells13080709)
Supplement: Supplementary file 1 [file cells-13-00709-s001.zip › Supplementary Files/Table-S3.xlsx]

## Sheet: Sheet1
Gene	Primer sequences(5'-3')
negative control	UUCUCCGAACGUGUCACGUTT
	ACGUGACACGUUCGGAGAATT
ADRB1-siRNA	AGAAGCAGGUGAAGAAGAUTT
	AUCUUCUUCACCUGCUUCUTT
ADRB2-siRNA	CCUGAAGGCCUAUGGGAAUTT
	AUUCCCAUAGGCCUUCAGGTT
ADRB3-siRNA	UGACCAACCCGCUGCGCUATT
	UAGCGCAGCGGGUUGGUCATT
